# Supplementary material for: FMRP Levels in Human Peripheral Blood Leukocytes Correlates with Intellectual Disability
Source: Diagnostics (Basel). 2021 Sep 28;11(10):1780. doi: 10.3390/diagnostics11101780 (PMC8534530; doi:10.3390/diagnostics11101780)
Supplement: Supplementary file 1 [file diagnostics-11-01780-s001.zip]

Archive with 1 entries (1 files):
- diagnostics-1324800-supplementary.pdf
